# Supplementary material for: Encapsulation of Bovine Primordial Follicles in Rigid Alginate Does Not Affect Growth Dynamics
Source: Bioengineering (Basel). 2024 Jul 19;11(7):734. doi: 10.3390/bioengineering11070734 (PMC11273846; doi:10.3390/bioengineering11070734)
Supplement: Supplementary file 1 [file bioengineering-11-00734-s001.zip]

Archive with 1 entries (1 files):
- bioengineering-3047540-supplementary.pdf
